# Supplementary material for: Multicolor Emissive Phosphorescent Iridium(III) Complexes Containing L-Alanine Ligands: Photophysical and Electrochemical Properties, DFT Calculations, and Selective Recognition of Cu(II) Ions
Source: Molecules. 2022 Dec 3;27(23):8506. doi: 10.3390/molecules27238506 (PMC9741083; doi:10.3390/molecules27238506)
Supplement: Supplementary file 1 [file molecules-27-08506-s001.zip]

Archive with 1 entries (1 files):
- molecules-2060697-supplementary.pdf
